# Supplementary material for: Effects of Through-Bond and Through-Space Conjugations on the Photoluminescence of Small Aromatic and Aliphatic Aldimines
Source: Molecules. 2022 Nov 19;27(22):8046. doi: 10.3390/molecules27228046 (PMC9693914; doi:10.3390/molecules27228046)
Supplement: Supplementary file 1 [file molecules-27-08046-s001.zip]

Archive with 1 entries (1 files):
- molecules-1995199-supplementary.pdf
